# Supplementary material for: Detection of SARS-CoV-2 Variants via Different Diagnostics Assays Based on Single-Nucleotide Polymorphism Analysis
Source: Diagnostics (Basel). 2023 Apr 27;13(9):1573. doi: 10.3390/diagnostics13091573 (PMC10177602; doi:10.3390/diagnostics13091573)
Supplement: Supplementary file 1 [file diagnostics-13-01573-s001.zip]

Archive with 2 entries (2 files):
- Specchiarello et al_ TableS1.pdf
- Specchiarello et al_ TableS2.pdf
